# Supplementary material for: The Genetic Selection of HSPD1 and HSPE1 Reduce Inflammation of Liver and Spleen While Restraining the Growth and Development of Skeletal Muscle in Wuzhishan Pigs
Source: Animals (Basel). 2024 Jan 4;14(1):174. doi: 10.3390/ani14010174 (PMC10777996; doi:10.3390/ani14010174)
Supplement: Supplementary file 1 [file animals-14-00174-s001.zip]

Archive with 2 entries (2 files):
- Supplementary figures.pdf
- Supplementary tables-revisions.xls
